# Supplementary material for: Substance Use Descriptive Norms and Behaviors among US College Students: Findings from the Healthy Minds Study
Source: Epidemiologia (Basel). 2022 Jan 27;3(1):42–8. doi: 10.3390/epidemiologia3010005 (PMC9620896; doi:10.3390/epidemiologia3010005)
Supplement: Supplementary file 1 [file epidemiologia-03-00005-s001.zip]

Archive with 1 entries (1 files):
- epidemiologia-1512252-supplementary.pdf
